# Supplementary material for: Effect of Finger Gnosis on Young Chinese Children’s Addition Skills
Source: Front Psychol. 2020 Sep 30;11:544543. doi: 10.3389/fpsyg.2020.544543 (PMC7554299; doi:10.3389/fpsyg.2020.544543)
Supplement: Supplementary file 2 [file Table_2.XLSX]

## Sheet: Study 2
ID	Gender	Age	FingerGnosisGroup	NumberLineEstimation	NumberSenseTask	FingerGnosis	OrderJudgmentTask	SubtizingTask	AdditionAccuracy
58	1	65	1	76	80.5556	50	91	86	53
64	2	64	1	66	75	65	82	74	77
65	1	64	1	80	83.3333	62	93	79	100
69	2	61	1	63	66.6667	58	95	79	27
71	1	62	1	59	94.4444	55	93	74	53
75	2	62	1	64	86.1111	67	71	77	63
77	1	75	1	68	97.2222	67	75	93	87
81	1	72	1	75	91.6667	65	95	100	97
89	2	65	1	63	63.8889	67	74	59	73
93	2	69	1	70	94.4444	67	95	76	70
103	1	65	1	58	69.4444	42	#NULL!	#NULL!	3
113	1	64	1	82	77.7778	67	89	93	80
119	1	75	1	83	77.7778	65	86	83	90
141	1	63	1	78	88.8889	67	94	73	93
142	1	66	1	64	61.1111	67	74	79	40
155	1	74	1	93	86.1111	65	93	100	100
43	1	64	2	90	91.6667	90	88	100	93
44	2	71	2	82	94.4444	87	89	97	97
45	2	72	2	70	91.6667	87	90	80	93
46	2	70	2	72	83.3333	97	94	63	47
47	2	69	2	74	72.2222	90	88	97	100
67	2	62	2	78	91.6667	88	89	86	100
70	2	61	2	83	75	90	89	90	57
72	1	70	2	69	88.8889	90	73	90	63
74	1	72	2	76	88.8889	87	88	75	77
80	1	76	2	91	94.4444	92	99	59	100
88	2	67	2	76	58.3333	90	75	61	80
94	2	70	2	78	72.2222	92	97	100	80
100	1	73	2	87	97.2222	95	95	90	73
116	2	72	2	88	77.7778	97	92	97	40
121	2	75	2	87	100	97	94	83	87
123	1	78	2	72	55.5556	90	94	97	93
132	2	70	2	80	75	92	94	77	73
134	2	70	2	85	91.6667	87	80	93	93
146	1	69	2	66	91.6667	88	81	83	87
154	2	75	2	92	94.4444	95	95	83	100
